# Supplementary material for: Novel Aminoguanidine Hydrazone Analogues: From Potential Antimicrobial Agents to Potent Cholinesterase Inhibitors
Source: Pharmaceuticals (Basel). 2021 Nov 26;14(12):1229. doi: 10.3390/ph14121229 (PMC8704707; doi:10.3390/ph14121229)
Supplement: Supplementary file 1 [file pharmaceuticals-14-01229-s001.zip]

Archive with 1 entries (1 files):
- pharmaceuticals-1405634-supplementary.pdf
